# Supplementary material for: SCO6564, a novel 3-ketoacyl acyl carrier protein synthase III, contributes in fatty acid synthesis in Streptomyces coelicolor
Source: PLoS One. 2025 Feb 6;20(2):e0318258. doi: 10.1371/journal.pone.0318258 (PMC11801535; doi:10.1371/journal.pone.0318258)
Supplement: S1 File — (ZIP) [file pone.0318258.s001.zip]

Archive with 1 entries (1 files):
- Supplimentary files  table & figure.docx
